# Supplementary material for: Oral Squamous Cell Carcinoma Associated with Dental Implants: A Literature Review with Focus on Field-Cancerized Mucosa
Source: Cancers (Basel). 2025 Dec 19;18(1):17. doi: 10.3390/cancers18010017 (PMC12784837; doi:10.3390/cancers18010017)
Supplement: Supplementary file 1 [file cancers-18-00017-s001.zip]

Archive with 1 entries (1 files):
- cancers-4002620-supplementary.pdf
